# Supplementary material for: Comparative accuracy of artificial intelligence versus manual interpretation in detecting pulmonary hypertension across chest imaging modalities: a diagnostic test accuracy meta-analysis
Source: Front Artif Intell. 2026 Jan 13;8:1709489. doi: 10.3389/frai.2025.1709489 (PMC12835279; doi:10.3389/frai.2025.1709489)
Supplement: Supplementary file 2 [file Table_1.xlsx]

## Sheet: Full text screening
Title	Authors	DOI	Original Link	Decision 1	Reason of exclusion	Person 1	Decision 2	Reason of exclusion	Person 2		Person 3
Artificial intelligence-assisted diagnosis of congenital heart disease and associated pulmonary arterial hypertension from chest radiographs: A multi-reader multi-case study	Han, Pei-Lun, Jiang, Lei, Cheng, Jun-Long, Shi, Ke, Huang, Shan, Jiang, Yu, Jiang, Li, Xia, Qing, Li, Yi-Yue, Zhu, Min, Li, Kang, Yang, Zhi-Gang	https://doi.org/10.1016/j.ejrad.2023.111277	https://www.sciencedirect.com/science/article/pii/S0720048X23005910	Included	Matches PICO	Kinza Bakht	Include	N/A	Bareera Tanveer Malik
A Deep-Learning-Enabled Electrocardiogram and Chest X-Ray for Detecting Pulmonary Arterial Hypertension.	Liu PY, Hsing SC, Tsai DJ, Lin C, Lin CS, Wang CH, Fang WH	10.1007/s10278-024-01225-4	https://pubmed.ncbi.nlm.nih.gov/39136826/	excluded	lacks a direct comparison to conventional imaging methods. it uses AI on chest X-rays (CXR) and reports diagnostic accuracy metrics, it also integrates ECG, which is not an imaging modality in our criteria. it does include a comparison of diagnostic accuracy across different methods (using ECG alone, CXR alone, and their combination).	Kinza Bakht	Full manuscript not available		Bareera Tanveer Malik
Explanatory deep learning to predict elevated pulmonary artery pressure in children with ventricular septal defects using standard chest x-rays: a novel approach.	Li Z, Luo G, Ji Z, Wang S, Pan S	10.3389/fcvm.2024.1330685	https://pubmed.ncbi.nlm.nih.gov/38283829/	Included	Matches Pico but pt. Had VSD	Kinza Bakht	Include	N/A	Bareera Tanveer Malik
Right-to-left ventricle ratio determined by machine learning algorithms on CT pulmonary angiography images predicts prolonged ICU length of stay in operated chronic thromboembolic pulmonary hypertension.	Shikhare S, Balki I, Shi Y, Kavanagh J, Donahoe L, Xu W, Rozenberg D, de Perrot M, McInnis M	10.1259/bjr.20210722	https://pubmed.ncbi.nlm.nih.gov/36043477/	Excluded	it does not compare AI to conventional imaging methods, just it evaluates an AI algorithm for measuring dRV/dLV on CTPA	Kinza Bakht	Exclude	Outcome does not align with the PICO	Bareera Tanveer Malik
A promising approach for screening pulmonary hypertension based on frontal chest radiographs using deep learning: A retrospective study.	Zou XL, Ren Y, Feng DY, He XQ, Guo YF, Yang HL, Li X, Fang J, Li Q, Ye JJ, Han LQ, Zhang TT	10.1371/journal.pone.0236378	https://pubmed.ncbi.nlm.nih.gov/32706807/	Included	Matches PICO	Kinza Bakht	Include	N/A	Bareera Tanveer Malik
Diagnostic accuracy of an automated artificial intelligence derived right ventricular to left ventricular diameter ratio tool on CT pulmonary angiography to predict pulmonary hypertension at right heart catheterisation	Charters, P.F.P., Rossdale, J., Brown, W., Burnett, T.A., Komber, H.M.E.I., Thompson, C., Robinson, G., MacKenzie Ross, R., Suntharalingam, J., Rodrigues, J.C.L.	https://doi.org/10.1016/j.crad.2022.03.009	https://www.sciencedirect.com/science/article/pii/S0009926022001635	Included	Matches PICO	Kinza Bakht	Include	N/A	Bareera Tanveer Malik
A pulmonary hypertension targeted algorithm to improve referral to right heart catheterization: A machine learning approach	Argiento, Paola, D'Agostino, Anna, Castaldo, Rossana, Franzese, Monica, Mazzola, Matteo, Grünig, Ekkehard, Saldamarco, Lavinia, Valente, Valeria, Schiavo, Alessandra, Maffei, Erica, Lepre, Davide, Cittadini, Antonio, Bossone, Eduardo, D'Alto, Michele, Gargani, Luna, Marra, Alberto Maria	https://doi.org/10.1016/j.csbj.2024.11.031	https://www.sciencedirect.com/science/article/pii/S2001037024004021	Excluded	Don’t Match PICO, no comparison between AI and manual interpretation	Kinza Bakht	Excluded	PICOS incomliant	Bareera Tanveer Malik
An innovative application of artificial intelligence techniques and machine learning in diagnostic evaluation of pulmonary hypertension	Adedinsewo, D.A., Lesser, E., Yamani, M.H., Carter, R.	10.1161/circ.140.suppl_1.15999	https://www.embase.com/search/results?subaction=viewrecord&id=L630921104&from=export%20%20%20%20%20U2%20%20-%20L630921104	Excluded	Not exactly matches PICO (but patients did have SS)	Allah Dad	Included	Matches PICO	Najam Gohar		Faseeh Haider	Full text not available, and population inconsistency
Deep Learning to Detect Pulmonary Hypertension from the Chest X-Ray Images of Patients with Systemic Sclerosis.	Shimbo M, Hatano M, Katsushika S, Kodera S, Isotani Y, Sawano S, Matsuoka R, Minatsuki S, Inaba T, Maki H, Sumida H, Takeda N, Akazawa H, Komuro I	10.1536/ihj.24-111	https://pubmed.ncbi.nlm.nih.gov/39537168/	Included	Matches PICO	Allah Dad	Excluded	Because patient are with systemic sclerosis	Najam Gohar		Faseeh Haider	Include, matches with PICOS
Artificial intelligence-based model for predicting pulmonary arterial hypertension on chest x-ray images.	Imai S, Sakao S, Nagata J, Naito A, Sekine A, Sugiura T, Shigeta A, Nishiyama A, Yokota H, Shimizu N, Sugawara T, Nomi T, Honda S, Ogaki K, Tanabe N, Baba T, Suzuki T	10.1186/s12890-024-02891-4	https://pubmed.ncbi.nlm.nih.gov/38413932/	included	Matches PICO	Allah Dad	Included	MatchesPICO	Najam Gohar
Machine learning assisted feature identification and prediction of hemodynamic endpoints using computed tomography in patients with CTEPH.	Gawlitza J, Endres S, Fries P, Graf M, Wilkens H, Stroeder J, Buecker A, Massmann A, Ziegelmayer S	10.1007/s10554-023-03026-2	https://pubmed.ncbi.nlm.nih.gov/38143250/	included	Matches PICO	Allah Dad	Excluded	Not Matches PICO	Najam Gohar		Faseeh Haider	Excluded, because it does not providing exact comparison of our PICO, only describing variables measurements
Deep Learning for Detection of Exercise-Induced Pulmonary Hypertension Using Chest X-Ray Images.	Kusunose K, Hirata Y, Yamaguchi N, Kosaka Y, Tsuji T, Kotoku J, Sata M	10.3389/fcvm.2022.891703	https://pubmed.ncbi.nlm.nih.gov/35783826/	Included	Matches PICO (had SS, MCT also has only AUC and EIPH consideration)	Allah Dad	Included	Matches PICO	Najam Gohar
Deep learning to predict elevated pulmonary artery pressure in patients with suspected pulmonary hypertension using standard chest X ray.	Kusunose K, Hirata Y, Tsuji T, Kotoku J, Sata M	10.1038/s41598-020-76359-w	https://pubmed.ncbi.nlm.nih.gov/33203947/	included	Matches PICO (only AUC)	Allah Dad	Included	Matches PICO	Najam Gohar
Native T1 Mapping-Based Radiomics for Noninvasive Prediction of the Therapeutic Effect of Pulmonary Arterial Hypertension	Wang, Y., Lin, L., Li, X., Cao, J., Wang, J., Jing, Z.-C., Li, S., Liu, H., Wang, X., Jin, Z.-Y., Wang, Y.-N.	10.3390/diagnostics12102492	https://www.scopus.com/inward/record.uri?eid=2-s2.0-85140611501&doi=10.3390%2fdiagnostics12102492&partnerID=40&md5=87e2c61f5801cc0f961e412bdf0c3276 https://pmc.ncbi.nlm.nih.gov/articles/PMC9600513/ (full study link)	excluded	does not have direct comparison to standard imaging and Focuses on treatment response, not PH diagnosis	Allah Dad	Excluded	This study doesn't match on our comparison criteria	Najam Gohar
A lung graph model for the radiological assessment of chronic thromboembolic pulmonary hypertension in CT	Jimenez-del-Toro, O., Dicente Cid, Y., Platon, A., Hachulla, A.-L., Lador, F., Poletti, P.-A., Müller, H.	10.1016/j.compbiomed.2020.103962	https://www.scopus.com/inward/record.uri?eid=2-s2.0-85089672511&doi=10.1016%2fj.compbiomed.2020.103962&partnerID=40&md5=ff4f34092729487ca468fa5f577d65e2	included	Matches PICO	Yusra	Included	Matches PICO	maryam
Echocardiographic artificial intelligence for pulmonary hypertension classification.	Hirata Y, Tsuji T, Kotoku J, Sata M, Kusunose K	10.1136/heartjnl-2023-323320	https://pubmed.ncbi.nlm.nih.gov/38296266/	Excluded	Its a cross sectional study	Yusra	exclude	mostly matches PICO but the study is cross-sectional in nature	maryam
Automatic echocardiographic evaluation of the probability of pulmonary hypertension using machine learning.	Liao Z, Liu K, Ding S, Zhao Q, Jiang Y, Wang L, Huang T, Yang L, Luo D, Zhang E, Zhang Y, Zhang C, Xu X, Fei H	10.1002/pul2.12272	https://pubmed.ncbi.nlm.nih.gov/37547487/	Included	Matches PICO	Yusra	include	matches PICO	maryam
Solving the Pulmonary Hypertension Paradox in Patients With Severe Tricuspid Regurgitation by Employing Artificial Intelligence.	Fortmeier V, Lachmann M, Körber MI, Unterhuber M, von Scheidt M, Rippen E, Harmsen G, Gerçek M, Friedrichs KP, Roder F, Rudolph TK, Yuasa S, Joner M, Laugwitz KL, Baldus S, Pfister R, Lurz P, Rudolph V	10.1016/j.jcin.2021.12.043	https://pubmed.ncbi.nlm.nih.gov/35210045/	Excluded	Doesnot Match PICO, not comparison	Yusra	include	matches PICO however it focuses on a specific subtype of PH pateints	maryam		Faseeh Haider	Excluded, because no direct comparison and also outcomes not aligned
A machine learning cardiac magnetic resonance approach to extract disease features and automate pulmonary arterial hypertension diagnosis.	Swift AJ, Lu H, Uthoff J, Garg P, Cogliano M, Taylor J, Metherall P, Zhou S, Johns CS, Alabed S, Condliffe RA, Lawrie A, Wild JM, Kiely DG	10.1093/ehjci/jeaa001	https://pubmed.ncbi.nlm.nih.gov/31998956/	Included	Matches PICO	Yusra	include	matches PICO	maryam
A machine learning approach for the prediction of pulmonary hypertension.	Leha A, Hellenkamp K, Unsöld B, Mushemi-Blake S, Shah AM, Hasenfuß G, Seidler T	10.1371/journal.pone.0224453	https://pubmed.ncbi.nlm.nih.gov/31652290/	Included	Matches PICO	Yusra	include	matches PICO	maryam

## Sheet: Final Studies
Title	Authors	DOI	Original Link
Artificial intelligence-assisted diagnosis of congenital heart disease and associated pulmonary arterial hypertension from chest radiographs: A multi-reader multi-case study	Han, Pei-Lun, Jiang, Lei, Cheng, Jun-Long, Shi, Ke, Huang, Shan, Jiang, Yu, Jiang, Li, Xia, Qing, Li, Yi-Yue, Zhu, Min, Li, Kang, Yang, Zhi-Gang	https://doi.org/10.1016/j.ejrad.2023.111277	https://www.sciencedirect.com/science/article/pii/S0720048X23005910
Explanatory deep learning to predict elevated pulmonary artery pressure in children with ventricular septal defects using standard chest x-rays: a novel approach.	Li Z, Luo G, Ji Z, Wang S, Pan S	10.3389/fcvm.2024.1330685	https://pubmed.ncbi.nlm.nih.gov/38283829/
A promising approach for screening pulmonary hypertension based on frontal chest radiographs using deep learning: A retrospective study.	Zou XL, Ren Y, Feng DY, He XQ, Guo YF, Yang HL, Li X, Fang J, Li Q, Ye JJ, Han LQ, Zhang TT	10.1371/journal.pone.0236378	https://pubmed.ncbi.nlm.nih.gov/32706807/
Diagnostic accuracy of an automated artificial intelligence derived right ventricular to left ventricular diameter ratio tool on CT pulmonary angiography to predict pulmonary hypertension at right heart catheterisation	Charters, P.F.P., Rossdale, J., Brown, W., Burnett, T.A., Komber, H.M.E.I., Thompson, C., Robinson, G., MacKenzie Ross, R., Suntharalingam, J., Rodrigues, J.C.L.	https://doi.org/10.1016/j.crad.2022.03.009	https://www.sciencedirect.com/science/article/pii/S0009926022001635
Deep Learning to Detect Pulmonary Hypertension from the Chest X-Ray Images of Patients with Systemic Sclerosis.	Shimbo M, Hatano M, Katsushika S, Kodera S, Isotani Y, Sawano S, Matsuoka R, Minatsuki S, Inaba T, Maki H, Sumida H, Takeda N, Akazawa H, Komuro I	10.1536/ihj.24-111	https://pubmed.ncbi.nlm.nih.gov/39537168/
Artificial intelligence-based model for predicting pulmonary arterial hypertension on chest x-ray images.	Imai S, Sakao S, Nagata J, Naito A, Sekine A, Sugiura T, Shigeta A, Nishiyama A, Yokota H, Shimizu N, Sugawara T, Nomi T, Honda S, Ogaki K, Tanabe N, Baba T, Suzuki T	10.1186/s12890-024-02891-4	https://pubmed.ncbi.nlm.nih.gov/38413932/
A lung graph model for the radiological assessment of chronic thromboembolic pulmonary hypertension in CT	Jimenez-del-Toro, O., Dicente Cid, Y., Platon, A., Hachulla, A.-L., Lador, F., Poletti, P.-A., Müller, H.	10.1016/j.compbiomed.2020.103962	https://www.scopus.com/inward/record.uri?eid=2-s2.0-85089672511&doi=10.1016%2fj.compbiomed.2020.103962&partnerID=40&md5=ff4f34092729487ca468fa5f577d65e2
Automatic echocardiographic evaluation of the probability of pulmonary hypertension using machine learning.	Liao Z, Liu K, Ding S, Zhao Q, Jiang Y, Wang L, Huang T, Yang L, Luo D, Zhang E, Zhang Y, Zhang C, Xu X, Fei H	10.1002/pul2.12272	https://pubmed.ncbi.nlm.nih.gov/37547487/
A machine learning cardiac magnetic resonance approach to extract disease features and automate pulmonary arterial hypertension diagnosis.	Swift AJ, Lu H, Uthoff J, Garg P, Cogliano M, Taylor J, Metherall P, Zhou S, Johns CS, Alabed S, Condliffe RA, Lawrie A, Wild JM, Kiely DG	10.1093/ehjci/jeaa001	https://pubmed.ncbi.nlm.nih.gov/31998956/
Deep learning to predict elevated pulmonary artery pressure in patients with suspected pulmonary hypertension using standard chest X ray.	Kusunose K, Hirata Y, Tsuji T, Kotoku J, Sata M	10.1038/s41598-020-76359-w	https://pubmed.ncbi.nlm.nih.gov/33203947/
A machine learning approach for the prediction of pulmonary hypertension.	Leha A, Hellenkamp K, Unsöld B, Mushemi-Blake S, Shah AM, Hasenfuß G, Seidler T	10.1371/journal.pone.0224453	https://pubmed.ncbi.nlm.nih.gov/31652290/
Deep Learning for Detection of Exercise-Induced Pulmonary Hypertension Using Chest X-Ray Images.	Kusunose K, Hirata Y, Yamaguchi N, Kosaka Y, Tsuji T, Kotoku J, Sata M	10.3389/fcvm.2022.891703	https://pubmed.ncbi.nlm.nih.gov/35783826/
